# Supplementary material for: The Accuracy of Zygomatic Implant Placement Assisted by Dynamic Computer-Aided Surgery: A Systematic Review and Meta-Analysis
Source: J Clin Med. 2023 Aug 21;12(16):5418. doi: 10.3390/jcm12165418 (PMC10455221; doi:10.3390/jcm12165418)
Supplement: Supplementary file 1 [file jcm-12-05418-s001.zip]

Archive with 1 entries (1 files):
- jcm-2496198-supplementary.pdf
